# Supplementary material for: Predictors of Mortality in Peripheral Arterial Disease After Endovascular Lower Limb Revascularization and Development of a Risk Score Based Solely on Clinical Presentation
Source: J Clin Med. 2026 Feb 9;15(4):1364. doi: 10.3390/jcm15041364 (PMC12941924; doi:10.3390/jcm15041364)
Supplement: Supplementary file 1 [file jcm-15-01364-s001.zip]

Archive with 1 entries (1 files):
- jcm-4110214-supplementary.pdf
